# Supplementary material for: Antibody and T-Cell Responses against SARS-CoV-2 after Booster Vaccination in Patients on Dialysis: A Prospective Observational Study
Source: Vaccines (Basel). 2023 Jan 25;11(2):260. doi: 10.3390/vaccines11020260 (PMC9962042; doi:10.3390/vaccines11020260)
Supplement: Supplementary file 1 [file vaccines-11-00260-s001.zip]

Archive with 2 entries (2 files):
- Questionnaire1.pdf
- Questionnaire2.pdf
